# Supplementary material for: Colon Capsule Endoscopy as a Promising Diagnostic Tool in Colorectal Cancer: A Systematic Review and Network Meta-Analysis
Source: Diagnostics (Basel). 2025 Aug 26;15(17):2157. doi: 10.3390/diagnostics15172157 (PMC12427630; doi:10.3390/diagnostics15172157)
Supplement: Supplementary file 1 [file diagnostics-15-02157-s001.zip]

Archive with 1 entries (1 files):
- diagnostics-3759027-supplementary.pdf
